# Supplementary material for: Integral Algorithms to Evaluate TiO2 and N-TiO2 Thin Films’ Cytocompatibility
Source: Int J Mol Sci. 2022 Dec 2;23(23):15183. doi: 10.3390/ijms232315183 (PMC9736632; doi:10.3390/ijms232315183)
Supplement: Supplementary file 1 [file ijms-23-15183-s001.zip]

Archive with 1 entries (1 files):
- ijms-2006870-supplementary.pdf
